# Supplementary material for: Individualised Exercise Training Enhances Antioxidant Buffering Capacity in Idiopathic Pulmonary Fibrosis
Source: Antioxidants (Basel). 2023 Aug 20;12(8):1645. doi: 10.3390/antiox12081645 (PMC10451244; doi:10.3390/antiox12081645)
Supplement: Supplementary file 1 [file antioxidants-12-01645-s001.zip]

Archive with 1 entries (1 files):
- antioxidants-2562429-supplementary.pdf
